# Supplementary material for: Computational and Experimental Evaluation of the Immune Response of Neoantigens for Personalized Vaccine Design
Source: Int J Mol Sci. 2023 May 19;24(10):9024. doi: 10.3390/ijms24109024 (PMC10219310; doi:10.3390/ijms24109024)
Supplement: Supplementary file 1 [file ijms-24-09024-s001.zip]

Archive with 1 entries (1 files):
- ijms-2355837-supplementary.pdf
